# Supplementary material for: Activation of the TNF-α-Necroptosis Pathway in Parvalbumin-Expressing Interneurons of the Anterior Cingulate Cortex Contributes to Neuropathic Pain
Source: Int J Mol Sci. 2023 Oct 22;24(20):15454. doi: 10.3390/ijms242015454 (PMC10607712; doi:10.3390/ijms242015454)
Supplement: Supplementary file 1 [file ijms-24-15454-s001.zip]

Archive with 1 entries (1 files):
- ijms-2621620-supplementary.pdf
